# Supplementary material for: Synovial Fluid Fatty Acid Profiles Are Differently Altered by Inflammatory Joint Pathologies in the Shoulder and Knee Joints
Source: Biology (Basel). 2021 May 4;10(5):401. doi: 10.3390/biology10050401 (PMC8147852; doi:10.3390/biology10050401)
Supplement: Supplementary file 1 [file biology-10-00401-s001.zip]

Archive with 1 entries (1 files):
- biology-1188004-supplementary.pdf
